# Supplementary material for: Seagrass-Derived Cellulose/Collagen Composite Coating for Enhanced Tomato Shelf Life and Postharvest Quality
Source: Polymers (Basel). 2025 Dec 26;18(1):76. doi: 10.3390/polym18010076 (PMC12787690; doi:10.3390/polym18010076)
Supplement: Supplementary file 1 [file polymers-18-00076-s001.zip]

Archive with 1 entries (1 files):
- polymers-3996145-supplementary.pdf
